# Supplementary material for: Modelling time‐course relationships with multiple treatments: Model‐based network meta‐analysis for continuous summary outcomes
Source: Res Synth Methods. 2019 May 29;10(2):267–86. doi: 10.1002/jrsm.1351 (PMC6563489; doi:10.1002/jrsm.1351)
Supplement: Supplementary file 1 — Data S1: Supporting Information [file JRSM-10-267-s001.csv]

AuthorDate	ID	treatname	treatID	N	time_wk	y	se	arm	narm	fupcount	fups
Gottesdiener 2002	1	Placebo_0	1	60	0	7.062	0.222167472781301	1	6	1	5
Gottesdiener 2002	1	Etoricoxib_10	6	114	0	7.009	0.1605567531753	2	6	1	5
Gottesdiener 2002	1	Etoricoxib_30	7	102	0	6.756	0.169607033648865	3	6	1	5
Gottesdiener 2002	1	Etoricoxib_5	8	117	0	6.873	0.158410421316763	4	6	1	5
Gottesdiener 2002	1	Etoricoxib_60	9	112	0	6.686	0.161931979323571	5	6	1	5
Gottesdiener 2002	1	Etoricoxib_90	10	112	0	6.854	0.162028154956109	6	6	1	5
Gottesdiener 2002	1	Placebo_0	1	60	1	6.362	0.226717523759405	1	6	2	5
Gottesdiener 2002	1	Etoricoxib_10	6	114	1	5.599	0.162767074119291	2	6	2	5
Gottesdiener 2002	1	Etoricoxib_30	7	102	1	4.796	0.172270518519949	3	6	2	5
Gottesdiener 2002	1	Etoricoxib_5	8	117	1	5.823	0.160828660967787	4	6	2	5
Gottesdiener 2002	1	Etoricoxib_60	9	112	1	3.866	0.164339086026525	5	6	2	5
Gottesdiener 2002	1	Etoricoxib_90	10	112	1	4.134	0.164376932023332	6	6	2	5
Gottesdiener 2002	1	Placebo_0	1	60	2	6.262	0.232474372929781	1	6	3	5
Gottesdiener 2002	1	Etoricoxib_10	6	114	2	5.079	0.164771390022759	2	6	3	5
Gottesdiener 2002	1	Etoricoxib_30	7	102	2	4.416	0.174320535120769	3	6	3	5
Gottesdiener 2002	1	Etoricoxib_5	8	117	2	5.343	0.162608767361743	4	6	3	5
Gottesdiener 2002	1	Etoricoxib_60	9	112	2	3.616	0.166505665716349	5	6	3	5
Gottesdiener 2002	1	Etoricoxib_90	10	112	2	4.084	0.166374887669048	6	6	3	5
Gottesdiener 2002	1	Placebo_0	1	60	4	6.052	0.240122584965984	1	6	4	5
Gottesdiener 2002	1	Etoricoxib_10	6	114	4	5.239	0.168918785347991	2	6	4	5
Gottesdiener 2002	1	Etoricoxib_30	7	102	4	4.476	0.17798345293024	3	6	4	5
Gottesdiener 2002	1	Etoricoxib_5	8	117	4	5.203	0.166205767069358	4	6	4	5
Gottesdiener 2002	1	Etoricoxib_60	9	112	4	3.576	0.170279614848335	5	6	4	5
Gottesdiener 2002	1	Etoricoxib_90	10	112	4	3.914	0.169729693768737	6	6	4	5
Gottesdiener 2002	1	Placebo_0	1	60	6	5.902	0.247814100493077	1	6	5	5
Gottesdiener 2002	1	Etoricoxib_10	6	114	6	5.219	0.171993884900998	2	6	5	5
Gottesdiener 2002	1	Etoricoxib_30	7	102	6	4.106	0.182096300280985	3	6	5	5
Gottesdiener 2002	1	Etoricoxib_5	8	117	6	4.823	0.169299768558779	4	6	5	5
Gottesdiener 2002	1	Etoricoxib_60	9	112	6	3.406	0.173435172041771	5	6	5	5
Gottesdiener 2002	1	Etoricoxib_90	10	112	6	3.794	0.172886156021761	6	6	5	5
Schnitzer 2005_2	2	Placebo_0	1	104	0	6.6	0.165718134191766	1	6	1	5
Schnitzer 2005_2	2	Naproxcinod_1500	15	114	0	6.7	0.156409830534143	2	6	1	5
Schnitzer 2005_2	2	Naproxcinod_250	16	104	0	6.7	0.183368586354202	3	6	1	5
Schnitzer 2005_2	2	Naproxcinod_750	17	107	0	6.6	0.171112358561082	4	6	1	5
Schnitzer 2005_2	2	Naproxen_1000	18	117	0	6.5	0.159938556578274	5	6	1	5
Schnitzer 2005_2	2	Rofecoxib_25	22	98	0	6.5	0.169705627484771	6	6	1	5
Schnitzer 2005_2	2	Placebo_0	1	104	1	4.39	0.173905249337353	1	6	2	5
Schnitzer 2005_2	2	Naproxcinod_1500	15	114	1	3.43	0.164173104642886	2	6	2	5
Schnitzer 2005_2	2	Naproxcinod_250	16	104	1	4.55	0.172272982893994	3	6	2	5
Schnitzer 2005_2	2	Naproxcinod_750	17	107	1	3.33	0.169973920225238	4	6	2	5
Schnitzer 2005_2	2	Naproxen_1000	18	117	1	3.45	0.162438044792012	5	6	2	5
Schnitzer 2005_2	2	Rofecoxib_25	22	98	1	3.32	0.176585616696332	6	6	2	5
Schnitzer 2005_2	2	Placebo_0	1	104	2	4.41	0.177686409594662	1	6	3	5
Schnitzer 2005_2	2	Naproxcinod_1500	15	114	2	3.18	0.166454590588981	2	6	3	5
Schnitzer 2005_2	2	Naproxcinod_250	16	104	2	4.17	0.174108104008	3	6	3	5
Schnitzer 2005_2	2	Naproxcinod_750	17	107	2	2.95	0.171603615136058	4	6	3	5
Schnitzer 2005_2	2	Naproxen_1000	18	117	2	3	0.16392543997828	5	6	3	5
Schnitzer 2005_2	2	Rofecoxib_25	22	98	2	3.16	0.179397384895119	6	6	3	5
Schnitzer 2005_2	2	Placebo_0	1	104	4	4.05	0.183984363849695	1	6	4	5
Schnitzer 2005_2	2	Naproxcinod_1500	15	114	4	2.88	0.169746595918025	2	6	4	5
Schnitzer 2005_2	2	Naproxcinod_250	16	104	4	4.14	0.178154032012363	3	6	4	5
Schnitzer 2005_2	2	Naproxcinod_750	17	107	4	2.84	0.175414646040789	4	6	4	5
Schnitzer 2005_2	2	Naproxen_1000	18	117	4	2.76	0.167895231894081	5	6	4	5
Schnitzer 2005_2	2	Rofecoxib_25	22	98	4	2.97	0.183498123208213	6	6	4	5
Schnitzer 2005_2	2	Placebo_0	1	104	6	3.97	0.189528491640222	1	6	5	5
Schnitzer 2005_2	2	Naproxcinod_1500	15	114	6	2.73	0.17321633954174	2	6	5	5
Schnitzer 2005_2	2	Naproxcinod_250	16	104	6	3.99	0.181314120732742	3	6	5	5
Schnitzer 2005_2	2	Naproxcinod_750	17	107	6	2.79	0.178985008233165	4	6	5	5
Schnitzer 2005_2	2	Naproxen_1000	18	117	6	2.69	0.170611283043991	5	6	5	5
Schnitzer 2005_2	2	Rofecoxib_25	22	98	6	2.9	0.186259350679297	6	6	5	5
Bensen 1999	3	Placebo_0	1	203	0	5.40562	0.127436521271067	1	5	1	3
Bensen 1999	3	Celebrex_100	2	203	0	5.382295	0.127028197878709	2	5	1	3
Bensen 1999	3	Celebrex_200	3	197	0	5.26609	0.12930812791979	3	5	1	3
Bensen 1999	3	Celebrex_400	4	202	0	5.40562	0.127566081980992	4	5	1	3
Bensen 1999	3	Naproxen_1000	18	198	0	5.54508	0.12875035948772	5	5	1	3
Bensen 1999	3	Placebo_0	1	203	2	5.02021	0.139670618862376	1	5	2	3
Bensen 1999	3	Celebrex_100	2	203	2	4.3457485	0.130300804313681	2	5	2	3
Bensen 1999	3	Celebrex_200	3	197	2	3.82251	0.132309240255573	3	5	2	3
Bensen 1999	3	Celebrex_400	4	202	2	3.9621085	0.130724495481187	4	5	2	3
Bensen 1999	3	Naproxen_1000	18	198	2	4.1248255	0.131930685365367	5	5	2	3
Bensen 1999	3	Placebo_0	1	203	12	4.7208885	0.151251348567045	1	5	3	3
Bensen 1999	3	Celebrex_100	2	203	12	4.325553	0.14135801055325	2	5	3	3
Bensen 1999	3	Celebrex_200	3	197	12	3.720855	0.143254857100138	3	5	3	3
Bensen 1999	3	Celebrex_400	4	202	12	3.9650325	0.141764226468071	4	5	3	3
Bensen 1999	3	Naproxen_1000	18	198	12	4.267348	0.143136256318841	5	5	3	3
DeLemos 2011	4	Placebo_0	1	200	0	6.016	0.146371103705615	1	5	1	7
DeLemos 2011	4	Celebrex_200	3	202	0	5.738	0.135231448097162	2	5	1	7
DeLemos 2011	4	Tramadol_100	23	201	0	5.968	0.142903021772952	3	5	1	7
DeLemos 2011	4	Tramadol_200	24	199	0	6.058	0.136246967602602	4	5	1	7
DeLemos 2011	4	Tramadol_300	25	199	0	6.124	0.152125906594789	5	5	1	7
DeLemos 2011	4	Placebo_0	1	200	1	4.660234	0.141748899128343	1	5	2	7
DeLemos 2011	4	Celebrex_200	3	202	1	3.746574	0.139736935110452	2	5	2	7
DeLemos 2011	4	Tramadol_100	23	201	1	4.701114	0.140131241044599	3	5	2	7
DeLemos 2011	4	Tramadol_200	24	199	1	4.3466	0.140611104231362	4	5	2	7
DeLemos 2011	4	Tramadol_300	25	199	1	4.332964	0.141135040486669	5	5	2	7
DeLemos 2011	4	Placebo_0	1	200	2	4.265908	0.144235597065886	1	5	3	7
DeLemos 2011	4	Celebrex_200	3	202	2	3.284066	0.141283809671255	2	5	3	7
DeLemos 2011	4	Tramadol_100	23	201	2	4.11591	0.141498646470756	3	5	3	7
DeLemos 2011	4	Tramadol_200	24	199	2	3.993182	0.142389438794714	4	5	3	7
DeLemos 2011	4	Tramadol_300	25	199	2	3.693184	0.142336572529141	5	5	3	7
DeLemos 2011	4	Placebo_0	1	200	3	3.980672	0.146623777939637	1	5	4	7
DeLemos 2011	4	Celebrex_200	3	202	3	2.930678	0.142552464448954	2	5	4	7
DeLemos 2011	4	Tramadol_100	23	201	3	3.667038	0.143014206914787	3	5	4	7
DeLemos 2011	4	Tramadol_200	24	199	3	3.762492	0.143902734253991	4	5	4	7
DeLemos 2011	4	Tramadol_300	25	199	3	3.230648	0.143835000269422	5	5	4	7
DeLemos 2011	4	Placebo_0	1	200	6	3.643174	0.153073317227181	1	5	5	7
DeLemos 2011	4	Celebrex_200	3	202	6	2.511332	0.146276500909911	2	5	5	7
DeLemos 2011	4	Tramadol_100	23	201	6	3.479538	0.14674325031644	3	5	5	7
DeLemos 2011	4	Tramadol_200	24	199	6	3.302266	0.147278546020098	4	5	5	7
DeLemos 2011	4	Tramadol_300	25	199	6	2.879542	0.147536659794733	5	5	5	7
DeLemos 2011	4	Placebo_0	1	200	9	3.29204	0.158092055404197	1	5	6	7
DeLemos 2011	4	Celebrex_200	3	202	9	2.55568	0.149163264958541	2	5	6	7
DeLemos 2011	4	Tramadol_100	23	201	9	3.605646	0.149990975160941	3	5	6	7
DeLemos 2011	4	Tramadol_200	24	199	9	3.223858	0.150775579152354	4	5	6	7
DeLemos 2011	4	Tramadol_300	25	199	9	2.828406	0.150643883208871	5	5	6	7
DeLemos 2011	4	Placebo_0	1	200	12	3.268146	0.162795358675804	1	5	7	7
DeLemos 2011	4	Celebrex_200	3	202	12	2.545424	0.152021780643981	2	5	7	7
DeLemos 2011	4	Tramadol_100	23	201	12	3.349994	0.152578528019132	3	5	7	7
DeLemos 2011	4	Tramadol_200	24	199	12	3.240874	0.15337053974826	4	5	7	7
DeLemos 2011	4	Tramadol_300	25	199	12	2.77724	0.153252198829557	5	5	7	7
Gana 2006	5	Placebo_0	1	205	0	6.118	0.132981128314528	1	5	1	7
Gana 2006	5	Tramadol_100	23	202	0	6.164	0.139734472383436	2	5	1	7
Gana 2006	5	Tramadol_200	24	201	0	6.304	0.130347869810669	3	5	1	7
Gana 2006	5	Tramadol_300	25	201	0	5.932	0.135849565614366	4	5	1	7
Gana 2006	5	Tramadol_400	26	202	0	5.96	0.131854179882457	5	5	1	7
Gana 2006	5	Placebo_0	1	205	1	5.278	0.133683252585521	1	5	2	7
Gana 2006	5	Tramadol_100	23	202	1	5.026	0.133453507215488	2	5	2	7
Gana 2006	5	Tramadol_200	24	201	1	5.03	0.133796054462964	3	5	2	7
Gana 2006	5	Tramadol_300	25	201	1	4.534	0.133811256762045	4	5	2	7
Gana 2006	5	Tramadol_400	26	202	1	4.678	0.13349877353724	5	5	2	7
Gana 2006	5	Placebo_0	1	205	2	4.846	0.136453205538565	1	5	3	7
Gana 2006	5	Tramadol_100	23	202	2	4.666	0.134941270162399	2	5	3	7
Gana 2006	5	Tramadol_200	24	201	2	4.498	0.135358771769523	3	5	3	7
Gana 2006	5	Tramadol_300	25	201	2	4.076	0.13543190012515	4	5	3	7
Gana 2006	5	Tramadol_400	26	202	2	4.23	0.135042626546916	5	5	3	7
Gana 2006	5	Placebo_0	1	205	3	4.746	0.1387323591767	1	5	4	7
Gana 2006	5	Tramadol_100	23	202	3	4.446	0.136295607243554	2	5	4	7
Gana 2006	5	Tramadol_200	24	201	3	4.3	0.136975460635036	3	5	4	7
Gana 2006	5	Tramadol_300	25	201	3	3.92	0.136606264390349	4	5	4	7
Gana 2006	5	Tramadol_400	26	202	3	3.898	0.136453941084421	5	5	4	7
Gana 2006	5	Placebo_0	1	205	6	4.576	0.145035666086665	1	5	5	7
Gana 2006	5	Tramadol_100	23	202	6	4.114	0.14008222551059	2	5	5	7
Gana 2006	5	Tramadol_200	24	201	6	4.172	0.140475978779383	3	5	5	7
Gana 2006	5	Tramadol_300	25	201	6	3.79	0.140325510210058	4	5	5	7
Gana 2006	5	Tramadol_400	26	202	6	3.7	0.139946086680131	5	5	5	7
Gana 2006	5	Placebo_0	1	205	9	4.604	0.149961086113941	1	5	6	7
Gana 2006	5	Tramadol_100	23	202	9	4.052	0.143244152576179	2	5	6	7
Gana 2006	5	Tramadol_200	24	201	9	4.154	0.143522373224311	3	5	6	7
Gana 2006	5	Tramadol_300	25	201	9	3.862	0.143786468013823	4	5	6	7
Gana 2006	5	Tramadol_400	26	202	9	3.708	0.14305671075246	5	5	6	7
Gana 2006	5	Placebo_0	1	205	12	4.634	0.154511151930352	1	5	7	7
Gana 2006	5	Tramadol_100	23	202	12	4.02	0.145987546962185	2	5	7	7
Gana 2006	5	Tramadol_200	24	201	12	4.074	0.14613322817965	3	5	7	7
Gana 2006	5	Tramadol_300	25	201	12	3.854	0.146247785644042	4	5	7	7
Gana 2006	5	Tramadol_400	26	202	12	3.804	0.14586527334649	5	5	7	7
Kivitz 2001	6	Placebo_0	1	217	0	5.296405	0.113659846878934	1	5	1	3
Kivitz 2001	6	Celebrex_100	2	216	0	5.24401	0.113720824304034	2	5	1	3
Kivitz 2001	6	Celebrex_200	3	207	0	5.30389	0.115951753425319	3	5	1	3
Kivitz 2001	6	Celebrex_400	4	213	0	5.41617	0.114324102244155	4	5	1	3
Kivitz 2001	6	Naproxen_1000	18	207	0	5.266465	0.115876657990354	5	5	1	3
Kivitz 2001	6	Placebo_0	1	217	2	4.997006	0.124907338927592	1	5	2	3
Kivitz 2001	6	Celebrex_100	2	216	2	4.3982035	0.15003124674547	2	5	2	3
Kivitz 2001	6	Celebrex_200	3	207	2	4.046407	0.119365956069512	3	5	2	3
Kivitz 2001	6	Celebrex_400	4	213	2	4.1362275	0.117737600242718	4	5	2	3
Kivitz 2001	6	Naproxen_1000	18	207	2	3.8967065	0.0799305253885453	5	5	2	3
Kivitz 2001	6	Placebo_0	1	217	12	4.862275	0.144933243810005	1	5	3	3
Kivitz 2001	6	Celebrex_100	2	216	12	4.495509	0.15003124674547	2	5	3	3
Kivitz 2001	6	Celebrex_200	3	207	12	4.255988	0.130130623414418	3	5	3	3
Kivitz 2001	6	Celebrex_400	4	213	12	4.2485025	0.128242716832299	4	5	3	3
Kivitz 2001	6	Naproxen_1000	18	207	12	3.994012	0.0900087220679706	5	5	3	3
Kivitz 2002	7	Placebo_0	1	205	0	5.4	0.119932279123531	1	5	1	4
Kivitz 2002	7	Naproxen_1000	18	204	0	5.35	0.120117429145081	2	5	1	4
Kivitz 2002	7	Valdecoxib_10	27	205	0	5.5	0.119881673205454	3	5	1	4
Kivitz 2002	7	Valdecoxib_20	28	201	0	5.35	0.120957158568864	4	5	1	4
Kivitz 2002	7	Valdecoxib_5	29	201	0	5.4	0.121072910617065	5	5	1	4
Kivitz 2002	7	Placebo_0	1	205	2	4.45	0.125343482935942	1	5	2	4
Kivitz 2002	7	Naproxen_1000	18	204	2	3.95	0.123083831351647	2	5	2	4
Kivitz 2002	7	Valdecoxib_10	27	205	2	3.95	0.123028622306505	3	5	2	4
Kivitz 2002	7	Valdecoxib_20	28	201	2	3.9	0.124569266652862	4	5	2	4
Kivitz 2002	7	Valdecoxib_5	29	201	2	4.1	0.124079559093496	5	5	2	4
Kivitz 2002	7	Placebo_0	1	205	6	4.2	0.133972713197904	1	5	3	4
Kivitz 2002	7	Naproxen_1000	18	204	6	3.8	0.128401844540531	2	5	3	4
Kivitz 2002	7	Valdecoxib_10	27	205	6	3.95	0.127922571751738	3	5	3	4
Kivitz 2002	7	Valdecoxib_20	28	201	6	3.7	0.129300716665195	4	5	3	4
Kivitz 2002	7	Valdecoxib_5	29	201	6	3.85	0.129459328277433	5	5	3	4
Kivitz 2002	7	Placebo_0	1	205	12	4.15	0.143643070233946	1	5	4	4
Kivitz 2002	7	Naproxen_1000	18	204	12	3.7	0.134276510026265	2	5	4	4
Kivitz 2002	7	Valdecoxib_10	27	205	12	3.95	0.133783171855759	3	5	4	4
Kivitz 2002	7	Valdecoxib_20	28	201	12	3.7	0.135165361983946	4	5	4	4
Kivitz 2002	7	Valdecoxib_5	29	201	12	3.8	0.135437718052169	5	5	4	4
Fishman 2007	8	Placebo_0	1	224	0	6.014	0.118663991409116	1	4	1	2
Fishman 2007	8	Tramadol_100	23	103	0	5.756	0.155287894238693	2	4	1	2
Fishman 2007	8	Tramadol_200	24	107	0	5.676	0.157964742310061	3	4	1	2
Fishman 2007	8	Tramadol_300	25	105	0	6.288	0.189519794166605	4	4	1	2
Fishman 2007	8	Placebo_0	1	224	12	4.071478	0.138160273363673	1	4	2	2
Fishman 2007	8	Tramadol_100	23	103	12	3.361504	0.190214172399667	2	4	2	2
Fishman 2007	8	Tramadol_200	24	107	12	3.246672	0.187480088910286	3	4	2	2
Fishman 2007	8	Tramadol_300	25	105	12	3.39552	0.188484146949439	4	4	2	2
Fleischmann 2005	9	Placebo_0	1	231	0	4.95	0.108562029668362	1	4	1	3
Fleischmann 2005	9	Celebrex_200	3	444	0	5.15	0.0792546926453337	2	4	1	3
Fleischmann 2005	9	Lumiracoxib_200	12	462	0	5.15	0.0753692210422761	3	4	1	3
Fleischmann 2005	9	Lumiracoxib_400	13	463	0	4.95	0.0785409606854893	4	4	1	3
Fleischmann 2005	9	Placebo_0	1	231	2	4.15	0.114492079602666	1	4	2	3
Fleischmann 2005	9	Celebrex_200	3	444	2	3.7	0.0810675138160701	2	4	2	3
Fleischmann 2005	9	Lumiracoxib_200	12	462	2	3.6	0.0796960366210982	3	4	2	3
Fleischmann 2005	9	Lumiracoxib_400	13	463	2	3.4	0.0795272556148059	4	4	2	3
Fleischmann 2005	9	Placebo_0	1	231	13	3.8	0.132922760558577	1	4	3	3
Fleischmann 2005	9	Celebrex_200	3	444	13	3.4	0.0889745978131693	2	4	3	3
Fleischmann 2005	9	Lumiracoxib_200	12	462	13	3.3	0.0872649876966427	3	4	3	3
Fleischmann 2005	9	Lumiracoxib_400	13	463	13	3.1	0.087327276996685	4	4	3	3
Lehmann 2005	10	Placebo_0	1	424	0	4.9	0.0777028689885811	1	4	1	3
Lehmann 2005	10	Celebrex_200	3	420	0	5.1	0.0788039308905941	2	4	1	3
Lehmann 2005	10	Lumiracoxib_100	11	420	0	4.95	0.0788039308905941	3	4	1	3
Lehmann 2005	10	Lumiracoxib_200	12	420	0	4.95	0.0778280308176455	4	4	1	3
Lehmann 2005	10	Placebo_0	1	424	2	4.35	0.0823748972943162	1	4	2	3
Lehmann 2005	10	Celebrex_200	3	420	2	3.85	0.0811620643502406	2	4	2	3
Lehmann 2005	10	Lumiracoxib_100	11	420	2	3.75	0.0812425042710176	3	4	2	3
Lehmann 2005	10	Lumiracoxib_200	12	420	2	3.9	0.0811261208924162	4	4	2	3
Lehmann 2005	10	Placebo_0	1	424	13	3.65	0.095893956210767	1	4	3	3
Lehmann 2005	10	Celebrex_200	3	420	13	3.4	0.0892381069325707	2	4	3	3
Lehmann 2005	10	Lumiracoxib_100	11	420	13	3.25	0.0892313345419357	3	4	3	3
Lehmann 2005	10	Lumiracoxib_200	12	420	13	3.35	0.0892089570542608	4	4	3	3
Schnitzer 2010	11	Placebo_0	1	221	0	7.215	0.106490830017556	1	4	1	4
Schnitzer 2010	11	Naproxcinod_1500	15	230	0	7.316	0.098445504677991	2	4	1	4
Schnitzer 2010	11	Naproxcinod_750	17	240	0	7.358	0.0992774731077835	3	4	1	4
Schnitzer 2010	11	Naproxen_1000	18	227	0	7.101	0.114007753233527	4	4	1	4
Schnitzer 2010	11	Placebo_0	1	221	2	5.265	0.113196204511658	1	4	2	4
Schnitzer 2010	11	Naproxcinod_1500	15	230	2	4.016	0.109189954524449	2	4	2	4
Schnitzer 2010	11	Naproxcinod_750	17	240	2	4.628	0.106661450315243	3	4	2	4
Schnitzer 2010	11	Naproxen_1000	18	227	2	3.871	0.109968047212899	4	4	2	4
Schnitzer 2010	11	Placebo_0	1	221	6	4.945	0.121366236752763	1	4	3	4
Schnitzer 2010	11	Naproxcinod_1500	15	230	6	3.546	0.113745481103586	2	4	3	4
Schnitzer 2010	11	Naproxcinod_750	17	240	6	4.118	0.111330919569028	3	4	3	4
Schnitzer 2010	11	Naproxen_1000	18	227	6	3.551	0.11460991466006	4	4	3	4
Schnitzer 2010	11	Placebo_0	1	221	13	4.655	0.132169567708294	1	4	4	4
Schnitzer 2010	11	Naproxcinod_1500	15	230	13	3.596	0.119988005302951	2	4	4	4
Schnitzer 2010	11	Naproxcinod_750	17	240	13	3.918	0.117412856256964	3	4	4	4
Schnitzer 2010	11	Naproxen_1000	18	227	13	3.331	0.120449077944249	4	4	4	4
Sheldon 2005	12	Placebo_0	1	382	0	5.5	0.0739326317089661	1	4	1	2
Sheldon 2005	12	Celebrex_200	3	393	0	5.4	0.0817181901134616	2	4	1	2
Sheldon 2005	12	Lumiracoxib_100	11	391	0	5.4	0.0781340084320348	3	4	1	2
Sheldon 2005	12	Lumiracoxib_NA	14	385	0	5.4	0.0807790798428637	4	4	1	2
Sheldon 2005	12	Placebo_0	1	382	13	4.35	0.0985695904039275	1	4	2	2
Sheldon 2005	12	Celebrex_200	3	393	13	3.7	0.0898689945877109	2	4	2	2
Sheldon 2005	12	Lumiracoxib_100	11	391	13	3.6	0.0902264234934038	3	4	2	2
Sheldon 2005	12	Lumiracoxib_NA	14	385	13	3.55	0.0906582366922373	4	4	2	2
Tannenbaum 2004	13	Placebo_0	1	243	0	5.15	0.0962250448649376	1	4	1	3
Tannenbaum 2004	13	Celebrex_200	3	481	0	5.05	0.0752335241769463	2	4	1	3
Tannenbaum 2004	13	Lumiracoxib_200	12	487	0	5.05	0.0770343532530054	3	4	1	3
Tannenbaum 2004	13	Lumiracoxib_400	13	491	0	5	0.0744634575970765	4	4	1	3
Tannenbaum 2004	13	Placebo_0	1	243	2	4.45	0.110958769203244	1	4	2	3
Tannenbaum 2004	13	Celebrex_200	3	481	2	3.85	0.0772774649975577	2	4	2	3
Tannenbaum 2004	13	Lumiracoxib_200	12	487	2	3.75	0.0769867098714184	3	4	2	3
Tannenbaum 2004	13	Lumiracoxib_400	13	491	2	3.7	0.0764913036446752	4	4	2	3
Tannenbaum 2004	13	Placebo_0	1	243	13	3.95	0.128798151266342	1	4	3	3
Tannenbaum 2004	13	Celebrex_200	3	481	13	3.5	0.0848927895066419	2	4	3	3
Tannenbaum 2004	13	Lumiracoxib_200	12	487	13	3.45	0.0844281977333261	3	4	3	3
Tannenbaum 2004	13	Lumiracoxib_400	13	491	13	3.4	0.0841337073558211	4	4	3	3
Baerwald 2010	14	Placebo_0	1	331	0	6.548	0.0861356060430226	1	3	1	4
Baerwald 2010	14	Naproxcinod_1500	15	323	0	6.625	0.0900334923921203	2	3	1	4
Baerwald 2010	14	Naproxen_1000	18	156	0	6.399	0.127381946351947	3	3	1	4
Baerwald 2010	14	Placebo_0	1	331	2	5.398	0.0931736665206822	1	3	2	4
Baerwald 2010	14	Naproxcinod_1500	15	323	2	4.435	0.0925806940191813	2	3	2	4
Baerwald 2010	14	Naproxen_1000	18	156	2	4.029	0.133370857020846	3	3	2	4
Baerwald 2010	14	Placebo_0	1	331	6	4.968	0.0996924137062099	1	3	3	4
Baerwald 2010	14	Naproxcinod_1500	15	323	6	4.085	0.0964592899046187	2	3	3	4
Baerwald 2010	14	Naproxen_1000	18	156	6	3.719	0.138612179388742	3	3	3	4
Baerwald 2010	14	Placebo_0	1	331	13	4.751	0.108500341440244	1	3	4	4
Baerwald 2010	14	Naproxcinod_1500	15	323	13	4.044	0.101758946834314	2	3	4	4
Baerwald 2010	14	Naproxen_1000	18	156	13	3.968	0.146470690078306	3	3	4	4
Bingham 2007a	15	Placebo_0	1	127	0	6.66	0.14375175452541	1	3	1	5
Bingham 2007a	15	Celebrex_200	3	241	0	6.75	0.104997530103335	2	3	1	5
Bingham 2007a	15	Etoricoxib_30	7	231	0	6.74	0.106588174583483	3	3	1	5
Bingham 2007a	15	Placebo_0	1	127	2	5.9051225	0.152958121253667	1	3	2	5
Bingham 2007a	15	Celebrex_200	3	241	2	4.606352	0.108942597414506	2	3	2	5
Bingham 2007a	15	Etoricoxib_30	7	231	2	4.245301	0.111231714481553	3	3	2	5
Bingham 2007a	15	Placebo_0	1	127	4	5.597386	0.158787285595136	1	3	3	5
Bingham 2007a	15	Celebrex_200	3	241	4	4.270519	0.111338901421766	2	3	3	5
Bingham 2007a	15	Etoricoxib_30	7	231	4	4.021748	0.113862910757473	3	3	3	5
Bingham 2007a	15	Placebo_0	1	127	8	5.374769	0.168129451642036	1	3	4	5
Bingham 2007a	15	Celebrex_200	3	241	8	4.300451	0.115636673276891	2	3	4	5
Bingham 2007a	15	Etoricoxib_30	7	231	8	4.037578	0.118028623865028	3	3	4	5
Bingham 2007a	15	Placebo_0	1	127	12	5.124054	0.176210521735528	1	3	5	5
Bingham 2007a	15	Celebrex_200	3	241	12	4.274297	0.118957907835841	2	3	5	5
Bingham 2007a	15	Etoricoxib_30	7	231	12	3.899251	0.121569021358834	3	3	5	5
Bingham 2007b	16	Placebo_0	1	112	0	6.64	0.159689989846398	1	3	1	5
Bingham 2007b	16	Celebrex_200	3	246	0	6.73	0.119226845342844	2	3	1	5
Bingham 2007b	16	Etoricoxib_30	7	243	0	6.87	0.105206049052332	3	3	1	5
Bingham 2007b	16	Placebo_0	1	112	2	5.519577	0.171094727386572	1	3	2	5
Bingham 2007b	16	Celebrex_200	3	246	2	4.384345	0.113633339369385	2	3	2	5
Bingham 2007b	16	Etoricoxib_30	7	243	2	4.465766	0.114297876763262	3	3	2	5
Bingham 2007b	16	Placebo_0	1	112	4	5.097473	0.177583126503329	1	3	3	5
Bingham 2007b	16	Celebrex_200	3	246	4	4.137306	0.115842448684323	2	3	3	5
Bingham 2007b	16	Etoricoxib_30	7	243	4	4.233316	0.116724574022163	3	3	3	5
Bingham 2007b	16	Placebo_0	1	112	8	5.01188	0.18711207155905	1	3	4	5
Bingham 2007b	16	Celebrex_200	3	246	8	4.022573	0.12001322470123	2	3	4	5
Bingham 2007b	16	Etoricoxib_30	7	243	8	4.089368	0.120871605254306	3	3	4	5
Bingham 2007b	16	Placebo_0	1	112	12	4.999232	0.195695082084162	1	3	5	5
Bingham 2007b	16	Celebrex_200	3	246	12	3.936906	0.123545705071134	2	3	5	5
Bingham 2007b	16	Etoricoxib_30	7	243	12	4.091271	0.124338579470959	3	3	5	5
Birbara 2006_1	17	Placebo_0	1	78	0	6.85	0.192487095804581	1	3	1	4
Birbara 2006_1	17	Celebrex_200	3	157	0	6.83	0.135674770359496	2	3	1	4
Birbara 2006_1	17	Rofecoxib_12	20	160	0	7.05	0.125700536991693	3	3	1	4
Birbara 2006_1	17	Placebo_0	1	78	2	5.05	0.198257833264973	1	3	2	4
Birbara 2006_1	17	Celebrex_200	3	157	2	4.29	0.137356259406074	2	3	2	4
Birbara 2006_1	17	Rofecoxib_12	20	160	2	4.65	0.135815068797244	3	3	2	4
Birbara 2006_1	17	Placebo_0	1	78	4	4.9	0.205465351504898	1	3	3	4
Birbara 2006_1	17	Celebrex_200	3	157	4	4.09	0.140201330508638	2	3	3	4
Birbara 2006_1	17	Rofecoxib_12	20	160	4	4.36	0.139190608414837	3	3	3	4
Birbara 2006_1	17	Placebo_0	1	78	6	4.74	0.212107111756212	1	3	4	4
Birbara 2006_1	17	Celebrex_200	3	157	6	3.93	0.142851501671756	2	3	4	4
Birbara 2006_1	17	Rofecoxib_12	20	160	6	4.19	0.141634956164942	3	3	4	4
Birbara 2006_2	18	Placebo_0	1	85	0	6.87	0.190898802880417	1	3	1	4
Birbara 2006_2	18	Celebrex_200	3	169	0	6.68	0.133076923076923	2	3	1	4
Birbara 2006_2	18	Rofecoxib_12	20	159	0	6.7	0.126888253714903	3	3	1	4
Birbara 2006_2	18	Placebo_0	1	85	2	4.93	0.192545016775812	1	3	2	4
Birbara 2006_2	18	Celebrex_200	3	169	2	4.19	0.133775817128783	2	3	2	4
Birbara 2006_2	18	Rofecoxib_12	20	159	2	3.72	0.138379808347396	3	3	2	4
Birbara 2006_2	18	Placebo_0	1	85	4	4.76	0.198929258543521	1	3	3	4
Birbara 2006_2	18	Celebrex_200	3	169	4	3.7	0.137021045093306	2	3	3	4
Birbara 2006_2	18	Rofecoxib_12	20	159	4	3.72	0.141389843301123	3	3	3	4
Birbara 2006_2	18	Placebo_0	1	85	6	4.59	0.206275132682967	1	3	4	4
Birbara 2006_2	18	Celebrex_200	3	169	6	3.54	0.139556571428422	2	3	4	4
Birbara 2006_2	18	Rofecoxib_12	20	159	6	3.62	0.14410240094927	3	3	4	4
Enrich 1999	19	Placebo_0	1	72	0	6.003	0.201075217780176	1	3	1	5
Enrich 1999	19	Rofecoxib_125	21	74	0	5.944	0.199534064684237	2	3	1	5
Enrich 1999	19	Rofecoxib_25	22	73	0	6.436	0.199997368068792	3	3	1	5
Enrich 1999	19	Placebo_0	1	72	1	5.643	0.206850933673192	1	3	2	5
Enrich 1999	19	Rofecoxib_125	21	74	1	3.484	0.201589249943306	2	3	2	5
Enrich 1999	19	Rofecoxib_25	22	73	1	4.146	0.203560121178666	3	3	2	5
Enrich 1999	19	Placebo_0	1	72	2	5.273	0.209912968939132	1	3	3	5
Enrich 1999	19	Rofecoxib_125	21	74	2	3.014	0.203905762179728	2	3	3	5
Enrich 1999	19	Rofecoxib_25	22	73	2	3.646	0.205410853086949	3	3	3	5
Enrich 1999	19	Placebo_0	1	72	4	5.233	0.218506851514625	1	3	4	5
Enrich 1999	19	Rofecoxib_125	21	74	4	3.124	0.208495920219499	2	3	4	5
Enrich 1999	19	Rofecoxib_25	22	73	4	3.906	0.210371409166668	3	3	4	5
Enrich 1999	19	Placebo_0	1	72	6	5.123	0.225857664593222	1	3	5	5
Enrich 1999	19	Rofecoxib_125	21	74	6	2.824	0.212602079514655	2	3	5	5
Enrich 1999	19	Rofecoxib_25	22	73	6	3.576	0.214405330471512	3	3	5	5
Leung 2002	20	Placebo_0	1	56	0	6.87	0.209399183038385	1	3	1	5
Leung 2002	20	Etoricoxib_60	9	224	0	6.491	0.111982460361306	2	3	1	5
Leung 2002	20	Naproxen_1000	18	221	0	6.564	0.115228849611568	3	3	1	5
Leung 2002	20	Placebo_0	1	56	2	5.53	0.236276374339451	1	3	2	5
Leung 2002	20	Etoricoxib_60	9	224	2	4.041	0.115907107898446	2	3	2	5
Leung 2002	20	Naproxen_1000	18	221	2	3.974	0.116773607124078	3	3	2	5
Leung 2002	20	Placebo_0	1	56	4	5.4	0.245600400218157	1	3	3	5
Leung 2002	20	Etoricoxib_60	9	224	4	4.021	0.118577048759117	2	3	3	5
Leung 2002	20	Naproxen_1000	18	221	4	4.034	0.119148144514358	3	3	3	5
Leung 2002	20	Placebo_0	1	56	8	5.16	0.25982124158231	1	3	4	5
Leung 2002	20	Etoricoxib_60	9	224	8	3.901	0.122907118418672	2	3	4	5
Leung 2002	20	Naproxen_1000	18	221	8	4.034	0.123668692919525	3	3	4	5
Leung 2002	20	Placebo_0	1	56	12	5.34	0.270875386845488	1	3	5	5
Leung 2002	20	Etoricoxib_60	9	224	12	3.801	0.126524209664778	2	3	5	5
Leung 2002	20	Naproxen_1000	18	221	12	4.084	0.127151193277348	3	3	5	5
Schnitzer 2011LUM	21	Placebo_0	1	416	0	5.3	0.0732984055078963	1	3	1	4
Schnitzer 2011LUM	21	Celebrex_200	3	419	0	5.4	0.0727912633431587	2	3	1	4
Schnitzer 2011LUM	21	Lumiracoxib_100	11	427	0	5.4	0.0786392617555719	3	3	1	4
Schnitzer 2011LUM	21	Placebo_0	1	416	4	4.42	0.0835928187029689	1	3	2	4
Schnitzer 2011LUM	21	Celebrex_200	3	419	4	3.86	0.0806081277560427	2	3	2	4
Schnitzer 2011LUM	21	Lumiracoxib_100	11	427	4	3.88	0.0798147279487129	3	3	2	4
Schnitzer 2011LUM	21	Placebo_0	1	416	8	4.255	0.0889406791741855	1	3	3	4
Schnitzer 2011LUM	21	Celebrex_200	3	419	8	3.58	0.0835466451885252	2	3	3	4
Schnitzer 2011LUM	21	Lumiracoxib_100	11	427	8	3.585	0.0828460106405959	3	3	3	4
Schnitzer 2011LUM	21	Placebo_0	1	416	13	4.14	0.0940775993014026	1	3	4	4
Schnitzer 2011LUM	21	Celebrex_200	3	419	13	3.545	0.0867155017798435	2	3	4	4
Schnitzer 2011LUM	21	Lumiracoxib_100	11	427	13	3.585	0.0859106366613843	3	3	4	4
Sowers 2005	22	Celebrex_200	3	136	0	4.28	0.1900204323379	1	3	1	3
Sowers 2005	22	Naproxen_1000	18	128	0	4.8	0.190034947443885	2	3	1	3
Sowers 2005	22	Rofecoxib_25	22	132	0	4.85	0.190005761475644	3	3	1	3
Sowers 2005	22	Celebrex_200	3	136	6	2.97	0.1900204323379	1	3	2	3
Sowers 2005	22	Naproxen_1000	18	128	6	3.48	0.210010714012405	2	3	2	3
Sowers 2005	22	Rofecoxib_25	22	132	6	3.36	0.200015226693097	3	3	2	3
Sowers 2005	22	Celebrex_200	3	136	12	2.78	0.199967350276165	1	3	3	3
Sowers 2005	22	Naproxen_1000	18	128	12	3.34	0.239974363865185	2	3	3	3
Sowers 2005	22	Rofecoxib_25	22	132	12	3.18	0.220034157128002	3	3	3	3
Williams 2001	23	Placebo_0	1	243	0	5.3	0.100074046659535	1	3	1	2
Williams 2001	23	Celebrex_200	3	241	0	5.05	0.150088493951394	2	3	1	2
Williams 2001	23	Celebrex_200	3	231	0	5.05	0.150012986450827	3	3	1	2
Williams 2001	23	Placebo_0	1	243	6	4.4	0.100074046659535	1	3	2	2
Williams 2001	23	Celebrex_200	3	241	6	3.75	0.100166355405329	2	3	2	2
Williams 2001	23	Celebrex_200	3	231	6	3.6	0.100008657633885	3	3	2	2
Chappell 2009	24	Placebo_0	1	127	0	5.175	0.118018415752343	1	2	1	2
Chappell 2009	24	Duloxetine_90	5	123	0	5.12	0.111356199881428	2	2	1	2
Chappell 2009	24	Placebo_0	1	127	13	3.43	0.162550688630295	1	2	2	2
Chappell 2009	24	Duloxetine_90	5	123	13	2.985	0.151958763306692	2	2	2	2
Chappell 2011	25	Placebo_0	1	117	0	5.475	0.138675049056307	1	2	1	2
Chappell 2011	25	Duloxetine_90	5	107	0	5.49	0.160961625426103	2	2	1	2
Chappell 2011	25	Placebo_0	1	117	13	3.88	0.185271435006692	1	2	2	2
Chappell 2011	25	Duloxetine_90	5	107	13	3.18	0.179373643962556	2	2	2	2
Clegg 2006	26	Placebo_0	1	313	0	4.742	0.0838806393713225	1	2	1	2
Clegg 2006	26	Celebrex_200	3	318	0	4.698	0.0833307420980778	2	2	1	2
Clegg 2006	26	Placebo_0	1	313	24	3.02	0.127855799365183	1	2	2	2
Clegg 2006	26	Celebrex_200	3	318	24	2.714	0.121463248576337	2	2	2	2
Markenson 2005	27	Placebo_0	1	51	0	6.13	0.310022010603801	1	2	1	6
Markenson 2005	27	Oxycodone_44	19	56	0	6.31	0.279956150903265	2	2	1	6
Markenson 2005	27	Placebo_0	1	51	2.142	5.83	0.310022010603801	1	2	2	6
Markenson 2005	27	Oxycodone_44	19	56	2.142	4.83	0.279956150903265	2	2	2	6
Markenson 2005	27	Placebo_0	1	51	4.286	5.72	0.310022010603801	1	2	3	6
Markenson 2005	27	Oxycodone_44	19	56	4.286	5.02	0.279956150903265	2	2	3	6
Markenson 2005	27	Placebo_0	1	51	6.429	5.94	0.310022010603801	1	2	4	6
Markenson 2005	27	Oxycodone_44	19	56	6.429	4.76	0.279956150903265	2	2	4	6
Markenson 2005	27	Placebo_0	1	51	8.571	5.98	0.310022010603801	1	2	5	6
Markenson 2005	27	Oxycodone_44	19	56	8.571	4.72	0.279956150903265	2	2	5	6
Markenson 2005	27	Placebo_0	1	51	12.857	5.98	0.310022010603801	1	2	6	6
Markenson 2005	27	Oxycodone_44	19	56	12.857	4.94	0.279956150903265	2	2	6	6
McKenna 2001	28	Placebo_0	1	200	0	5.35	0.11667261889578	1	2	1	2
McKenna 2001	28	Celebrex_200	3	199	0	5.3	0.109876586776292	2	2	1	2
McKenna 2001	28	Placebo_0	1	200	6	5.35	0.128686843116638	1	2	2	2
McKenna 2001	28	Celebrex_200	3	199	6	5.3	0.123023321732128	2	2	2	2
Puopolo 2007	29	Placebo_0	1	109	0	6.466	0.163564910535422	1	2	1	5
Puopolo 2007	29	Etoricoxib_30	7	220	0	6.646	0.115445391312524	2	2	1	5
Puopolo 2007	29	Placebo_0	1	109	2	5.236	0.171484521732101	1	2	2	5
Puopolo 2007	29	Etoricoxib_30	7	220	2	4.416	0.118603370164155	2	2	2	5
Puopolo 2007	29	Placebo_0	1	109	4	5.186	0.177717655588923	1	2	3	5
Puopolo 2007	29	Etoricoxib_30	7	220	4	4.146	0.121234575544023	2	2	3	5
Puopolo 2007	29	Placebo_0	1	109	8	4.686	0.188790594905793	1	2	4	5
Puopolo 2007	29	Etoricoxib_30	7	220	8	3.646	0.1254400811252	2	2	4	5
Puopolo 2007	29	Placebo_0	1	109	12	4.716	0.195836847627648	1	2	5	5
Puopolo 2007	29	Etoricoxib_30	7	220	12	3.656	0.129056989143773	2	2	5	5
Sawitzke 2010	30	Placebo_0	1	131	0	4.79	0.149540872116525	1	2	1	5
Sawitzke 2010	30	Celebrex_200	3	142	0	4.66	0.144297903797015	2	2	1	5
Sawitzke 2010	30	Placebo_0	1	130	4	3.42	0.163286159962584	1	2	2	5
Sawitzke 2010	30	Celebrex_200	3	141	4	3.08	0.151705644595748	2	2	2	5
Sawitzke 2010	30	Placebo_0	1	120	8	3.08	0.179193145583724	1	2	3	5
Sawitzke 2010	30	Celebrex_200	3	136	8	2.63	0.159824179405772	2	2	3	5
Sawitzke 2010	30	Placebo_0	1	115	16	2.79	0.198648139658077	1	2	4	5
Sawitzke 2010	30	Celebrex_200	3	129	16	2.6	0.172770953719005	2	2	4	5
Sawitzke 2010	30	Placebo_0	1	115	24	2.7	0.209212154117014	1	2	5	5
Sawitzke 2010	30	Celebrex_200	3	123	24	2.14	0.182975879244213	2	2	5	5
