# Supplementary material for: Modelling time‐course relationships with multiple treatments: Model‐based network meta‐analysis for continuous summary outcomes
Source: Res Synth Methods. 2019 May 29;10(2):267–86. doi: 10.1002/jrsm.1351 (PMC6563489; doi:10.1002/jrsm.1351)
Supplement: Supplementary file 16 — Data S16: Supporting Information [file JRSM-10-267-s016.jags]

# Longitudinal model over time
# Emax time-course function
# Fixed treatment effects for ET50
# Fixed treatment effects for Emax
# Multivariate likelihood (AR(1) covariance structure) to account for correlation between time points
# Correlation coefficient (rho) estimated within model - deviance / residual deviance not calculated as saturated model is not uniquely defined


model{ 			# Begin Model Code
 
for(i in 1:NS){ # Run Through all NS trials
    
	l.E0[i] ~ dnorm(0,0.0001) # prior for baseline nuisance parameter
	mu.Emax[i] ~ dnorm(0,0.0001)
	mu.ET50[i] ~ dnorm(0,0.0001)
	delta.Emax[i,1] <- 0
	delta.ET50[i,1] <- 0
	
	# Generates separate correlation coefficients for each two time points
	for (c in 1:(fups[i]-1)) {
		for (r in (c+1):fups[i]) {
			cor[i,r,c] <- pow(rho, (abs(time[i,r] - time[i,c])) / timedif.0)
			cor[i,c,r] <- pow(rho, (abs(time[i,r] - time[i,c])) / timedif.0)
		}
	}
	
    for (k in 1:narm[i]){
	
		# Generates covariance matrix upper and lower triangles
		for (c in 1:(fups[i]-1)) {
			for (r in (c+1):fups[i]) {
				cov.mat[i,k,r,c] <- se[i,k,c]*se[i,k,r]*cor[i,r,c]   # Lower triangle
				cov.mat[i,k,c,r] <- se[i,k,c]*se[i,k,r]*cor[i,c,r]   # Upper triangle
			}
		}

		# Generates covariance matrix diagonals
		for (m in 1:fups[i]) {      
			cov.mat[i,k,m,m] <- pow(se[i,k,m],2)
		}

		y[i,k,1:fups[i]] ~ dmnorm.vcov(theta[i,k,1:fups[i]], cov.mat[i,k,1:fups[i],1:fups[i]])	# Multivariate normal likelihood (uses dmnorm.vcov function from JAGS > 4.3.0)
		
		for (m in 1:fups[i]) {	# Run through all observations within a study	
			theta[i,k,m] <- exp(l.E0[i]) + ((Emax[i,k] * time[i,m]) / (exp(l.ET50[i,k]) + time[i,m]))	# Time-course function
		}
		
		# Relative effects for time-course parameters
		Emax[i,k] <- mu.Emax[i] + delta.Emax[i,k]
		l.ET50[i,k] <- mu.ET50[i] + delta.ET50[i,k]
		
	}
	
	# Consistency equations
	for (k in 2:narm[i]){
		delta.Emax[i,k] <- d.Emax[treat[i,k]] - d.Emax[treat[i,1]]
		delta.ET50[i,k] <- d.ET50[treat[i,k]] - d.ET50[treat[i,1]]	
		}
		
	}
	
	d.Emax[1] <- 0
	d.ET50[1] <- 0
	
	# Priors on relative treatment effects
	for (k in 2:NT){
		d.Emax[k] ~ dnorm(0,0.001)
		d.ET50[k] ~ dnorm(0,0.001)
		}
	
	# Prior for correlation between time points
	rho ~ dunif(-1,1)
		
	# Model ends
}	
