# Supplementary material for: Modelling time‐course relationships with multiple treatments: Model‐based network meta‐analysis for continuous summary outcomes
Source: Res Synth Methods. 2019 May 29;10(2):267–86. doi: 10.1002/jrsm.1351 (PMC6563489; doi:10.1002/jrsm.1351)
Supplement: Supplementary file 18 — Data S18: Supporting Information [file JRSM-10-267-s018.jags]

# Longitudinal model over time
# Emax time-course function
# Fixed treatment effects for ET50
# Fixed treatment effects for Emax
# Unrelated mean effects (UME) model - direct estimates only (used for assessing inconsistency)


model{ 			# Begin Model Code
 
for(i in 1:NS){ # Run Through all NS trials
    
	l.E0[i] ~ dnorm(0,0.0001)	# prior for baseline nuisance parameter
	mu.Emax[i] ~ dnorm(0,0.0001)
	mu.ET50[i] ~ dnorm(0,0.0001)
	delta.Emax[i,1] <- 0
	delta.ET50[i,1] <- 0
	
    for (k in 1:narm[i]){
		for (m in 1:fups[i]) {	# Run through all observations within a study	
			
			y[i,k,m] ~ dnorm(theta[i,k,m], prec[i,k,m])	# Normal likelihood
			prec[i,k,m] <- pow(se[i,k,m], -2)			
		
			theta[i,k,m] <- exp(l.E0[i]) + ((Emax[i,k] * time[i,m]) / (exp(l.ET50[i,k]) + time[i,m]))	# Time-course function
						
			resdev[i,k,m] <- pow((y[i,k,m] - theta[i,k,m]),2) * prec[i,k,m] # residual deviance for normal likelihood			
			dev[i,k,m] <- -2* (log(pow((prec[i,k,m]/(2*3.14159)),0.5) * exp(-0.5*(pow((y[i,k,m]-theta[i,k,m]),2)*prec[i,k,m])))) # deviance for normal likelihood
			
		}
		
		resarmdev[i,k] <- sum(resdev[i,k,1:fups[i]])
		armdev[i,k] <- sum(dev[i,k,1:fups[i]])
		
		# Relative effects for time-course parameters
		Emax[i,k] <- mu.Emax[i] + d.Emax[treat[i,1],treat[i,k]]
		l.ET50[i,k] <- mu.ET50[i] + d.ET50[treat[i,1],treat[i,k]]
	}
	
	resstudydev[i] <- sum(resarmdev[i, 1:narm[i]])
	studydev[i] <- sum(armdev[i, 1:narm[i]])
		
	}
	
	# set effects of k vs k to zero
	for (k in 1:NT) { 
		d.Emax[k,k] <- 0 
		d.ET50[k,k] <- 0 
		} 
	
	# Priors on relative treatment effects
	for (c in 1:(NT-1)) { 
		for (k in (c+1):NT) { 
			d.Emax[c,k] ~ dnorm(0,0.0001) 
			d.ET50[c,k] ~ dnorm(0,0.0001) 
		}
	}
		
	totresdev <- sum(resstudydev[])
	totdev <- sum(studydev[])

	# Model ends
}	
